# Supplementary material for: Spatially resolved fetal and maternal cell contributions to severe preeclampsia across gestation
Source: Sci Adv. 2026 Jul 24;12(30):eaed8964. doi: 10.1126/sciadv.aed8964 (PMC13398505; doi:10.1126/sciadv.aed8964)
Supplement: Supplementary file 2 — Tables S2 to S8 [file sciadv.aed8964_tables_s2_to_s8.zip]

Archive with 7 entries (7 files):
- aed8964_table_s2.xlsx
- aed8964_table_s3.xlsx
- aed8964_table_s4.xlsx
- aed8964_table_s5.zip
- aed8964_table_s6.zip
- aed8964_table_s7.xlsx
- aed8964_table_s8.xlsx
