# Supplementary material for: Spatially resolved fetal and maternal cell contributions to severe preeclampsia across gestation
Source: Sci Adv. 2026 Jul 24;12(30):eaed8964. doi: 10.1126/sciadv.aed8964 (PMC13398505; doi:10.1126/sciadv.aed8964)
Supplement: Supplementary file 2 — Tables S2 to S8 [file sciadv.aed8964_tables_s2_to_s8.zip › aed8964_table_s2.xlsx]

## Sheet: Sheet1
Library name	Title	Method	Tissue	Molecule	Sequencing Strategy	Instrument model	Condition
FVQ-sc-AB-gex-1	FVQ-PVBP	scRNA-seq	PVBP	polyA RNA	paired-end	Illumina NovaSeq 6000	Control
FVQ-sc-AB-gex-2	FVQ-PVBP2	scRNA-seq	PVBP	polyA RNA	paired-end	Illumina NovaSeq 6000	Control
FVQ-sc-CD-gex	FVQ-Myometrium	scRNA-seq	Myometrium	polyA RNA	paired-end	Illumina NovaSeq 6000	Control
FVQ-sc-E-gex	FVQ-PBMCs	scRNA-seq	PBMCs	polyA RNA	paired-end	Illumina NovaSeq 6000	Control
FCM-sc-AB-gex-1	FCM-PVBP	scRNA-seq	PVBP	polyA RNA	paired-end	Illumina NovaSeq 6000	Preeclamptic
FCM-sc-AB-gex-2	FCM-PVBP2	scRNA-seq	PVBP	polyA RNA	paired-end	Illumina NovaSeq 6000	Preeclamptic
FCM-sc-CD-gex	FCM-Myometrium	scRNA-seq	Myometrium	polyA RNA	paired-end	Illumina NovaSeq 6000	Preeclamptic
FCM-sc-E-gex	FCM-PBMCs	scRNA-seq	PBMCs	polyA RNA	paired-end	Illumina NovaSeq 6000	Preeclamptic
FRH-sc-AB-gex-1	FRH-PVBP	scRNA-seq	PVBP	polyA RNA	paired-end	Illumina NovaSeq 6000	Preeclamptic
FRH-sc-AB-gex-2	FRH-PVBP2	scRNA-seq	PVBP	polyA RNA	paired-end	Illumina NovaSeq 6000	Preeclamptic
FRH-sc-CD-gex	FRH-Myometrium	scRNA-seq	Myometrium	polyA RNA	paired-end	Illumina NovaSeq 6000	Preeclamptic
FRH-sc-E-gex	FRH-PBMCs	scRNA-seq	PBMCs	polyA RNA	paired-end	Illumina NovaSeq 6000	Preeclamptic
FRH-sc-E-gex-reprep	FRH-PBMCs-reprep	scRNA-seq	PBMCs	polyA RNA	paired-end	Illumina NovaSeq 6000	Preeclamptic
FRK-sc-AB-gex-1	FRK-PVBP	scRNA-seq	PVBP	polyA RNA	paired-end	Illumina NovaSeq 6000	Control
FRK-sc-AB-gex-2	FRK-PVBP2	scRNA-seq	PVBP	polyA RNA	paired-end	Illumina NovaSeq 6000	Control
FRK-sc-CD-gex	FRK-Myometrium	scRNA-seq	Myometrium	polyA RNA	paired-end	Illumina NovaSeq 6000	Control
FRK-sc-E-gex	FRK-PBMCs	scRNA-seq	PBMCs	polyA RNA	paired-end	Illumina NovaSeq 6000	Control
FVS-sc-AB-gex	FVS-PVBP	scRNA-seq	PVBP	polyA RNA	paired-end	Illumina NovaSeq 6000	Preeclamptic
FVS-sc-CD-gex	FVS-Myometrium	scRNA-seq	Myometrium	polyA RNA	paired-end	Illumina NovaSeq 6000	Preeclamptic
FVS-sc-E-gex	FVS-PBMCs	scRNA-seq	PBMCs	polyA RNA	paired-end	Illumina NovaSeq 6000	Preeclamptic
FVS-sc-CAM-gex	FVS-CAM	scRNA-seq	Chorioamniotic membranes	polyA RNA	paired-end	Illumina NovaSeq 6000	Preeclamptic
FND-sc-AB-gex	FND-PVBP	scRNA-seq	PVBP	polyA RNA	paired-end	Illumina NovaSeq 6000	Preeclamptic
FND-sc-CD-gex	FND-Myometrium	scRNA-seq	Myometrium	polyA RNA	paired-end	Illumina NovaSeq 6000	Preeclamptic
FND-sc-E-gex	FND-PBMCs	scRNA-seq	PBMCs	polyA RNA	paired-end	Illumina NovaSeq 6000	Preeclamptic
FND-sc-CAM-gex	FND-CAM	scRNA-seq	Chorioamniotic membranes	polyA RNA	paired-end	Illumina NovaSeq 6000	Preeclamptic
FLR-sc-AB-gex	FLR-PVBP	scRNA-seq	PVBP	polyA RNA	paired-end	Illumina NovaSeq 6000	Control
FLR-sc-CD-gex	FLR-Myometrium	scRNA-seq	Myometrium	polyA RNA	paired-end	Illumina NovaSeq 6000	Control
FLR-sc-E-gex	FLR-PBMCs	scRNA-seq	PBMCs	polyA RNA	paired-end	Illumina NovaSeq 6000	Control
FLR-sc-CAM-gex	FLR-CAM	scRNA-seq	Chorioamniotic membranes	polyA RNA	paired-end	Illumina NovaSeq 6000	Control
FVB-sc-AB-gex	FVB-PVBP	scRNA-seq	PVBP	polyA RNA	paired-end	Illumina NovaSeq 6000	Control
FVB-sc-CD-gex	FVB-Myometrium	scRNA-seq	Myometrium	polyA RNA	paired-end	Illumina NovaSeq 6000	Control
FVB-sc-E-gex	FVB-PBMCs	scRNA-seq	PBMCs	polyA RNA	paired-end	Illumina NovaSeq 6000	Control
FVB-sc-CAM-gex	FVB-CAM	scRNA-seq	Chorioamniotic membranes	polyA RNA	paired-end	Illumina NovaSeq 6000	Control
FGS-sc-AB2-gex-1	FGS-PVBP	scRNA-seq	PVBP	polyA RNA	paired-end	Illumina NovaSeq 6000	Preeclamptic
FGS-sc-AB2-gex-2	FGS-PVBP2	scRNA-seq	PVBP	polyA RNA	paired-end	Illumina NovaSeq 6000	Preeclamptic
FGS-sc-CD-gex	FGS-Myometrium	scRNA-seq	Myometrium	polyA RNA	paired-end	Illumina NovaSeq 6000	Preeclamptic
FGS-sc-E-Sc-gex	FGS-PBMCs	scRNA-seq	PBMCs	polyA RNA	paired-end	Illumina NovaSeq 6000	Preeclamptic
FFM-sc-AB-gex	FFM-PVBP	scRNA-seq	PVBP	polyA RNA	paired-end	Illumina NovaSeq 6000	Preeclamptic
FFM-sc-CD-gex	FFM-Myometrium	scRNA-seq	Myometrium	polyA RNA	paired-end	Illumina NovaSeq 6000	Preeclamptic
FFM-sc-E-gex	FFM-PBMCs	scRNA-seq	PBMCs	polyA RNA	paired-end	Illumina NovaSeq 6000	Preeclamptic
FFM-sc-CAM-gex	FFM-CAM	scRNA-seq	Chorioamniotic membranes	polyA RNA	paired-end	Illumina NovaSeq 6000	Preeclamptic
FVT-sc-AB-gex	FVT-PVBP	scRNA-seq	PVBP	polyA RNA	paired-end	Illumina NovaSeq 6000	Control
FVT-sc-CD-gex	FVT-Myometrium	scRNA-seq	Myometrium	polyA RNA	paired-end	Illumina NovaSeq 6000	Control
FVT-sc-E-gex	FVT-PBMCs	scRNA-seq	PBMCs	polyA RNA	paired-end	Illumina NovaSeq 6000	Control
FVT-sc-CAM-gex	FVT-CAM	scRNA-seq	Chorioamniotic membranes	polyA RNA	paired-end	Illumina NovaSeq 6000	Control
FGS-sc-CD-gex-reprep	FGS-Myometrium-repeat	scRNA-seq	Myometrium	polyA RNA	paired-end	Illumina NovaSeq 6000	Preeclamptic
FVB-sc-CD-gex-reprep	FVB-Myometrium-repeat	scRNA-seq	Myometrium	polyA RNA	paired-end	Illumina NovaSeq 6000	Control
FLJ-sc-AB-gex-reprep	FLJ-PVBP-repeat	scRNA-seq	PVBP	polyA RNA	paired-end	Illumina NovaSeq 6000	Control
FLJ-sc-CD-gex-reprep	FLJ-Myometrium-repeat	scRNA-seq	Myometrium	polyA RNA	paired-end	Illumina NovaSeq 6000	Control
FLJ-sc-CD-gex-2-reprep	FLJ-Myometrium2-repeat	scRNA-seq	Myometrium	polyA RNA	paired-end	Illumina NovaSeq 6000	Control
FLJ-sc-E-gex-reprep	FLJ-PBMCs-repeat	scRNA-seq	PBMCs	polyA RNA	paired-end	Illumina NovaSeq 6000	Control
FLJ-sn-CAM-gex	FLJ-CAM	snRNA-Seq	Chorioamniotic membranes	polyA RNA	paired-end	Illumina NovaSeq 6000	Control
FVQ-sn-CAM-gex	FVQ-CAM	snRNA-Seq	Chorioamniotic membranes	polyA RNA	paired-end	Illumina NovaSeq 6000	Control
FCM-sn-CAM-gex	FCM-CAM	snRNA-Seq	Chorioamniotic membranes	polyA RNA	paired-end	Illumina NovaSeq 6000	Preeclamptic
FRH-sn-CAM-gex	FRH-CAM	snRNA-Seq	Chorioamniotic membranes	polyA RNA	paired-end	Illumina NovaSeq 6000	Preeclamptic
FGS-sn-CAM-gex	FGS-CAM	snRNA-Seq	Chorioamniotic membranes	polyA RNA	paired-end	Illumina NovaSeq 6000	Preeclamptic
FRK-sn-CAM-gex	FRK-CAM	snRNA-Seq	Chorioamniotic membranes	polyA RNA	paired-end	Illumina NovaSeq 6000	Control
FEP-sc-AB-gex	FEP-PVBP	scRNA-seq	PVBP	polyA RNA	paired-end	Illumina NovaSeq 6000	Preeclamptic
FEP-sc-CD-gex	FEP-Myometrium	scRNA-seq	Myometrium	polyA RNA	paired-end	Illumina NovaSeq 6000	Preeclamptic
FEP-sc-E-gex	FEP-PBMCs	scRNA-seq	PBMCs	polyA RNA	paired-end	Illumina NovaSeq 6000	Preeclamptic
FEP-sc-CAM-gex	FEP-CAM	scRNA-seq	Chorioamniotic membranes	polyA RNA	paired-end	Illumina NovaSeq 6000	Preeclamptic
FAM-sc-AB-gex	FAM-PVBP	scRNA-seq	PVBP	polyA RNA	paired-end	Illumina NovaSeq 6000	Preeclamptic
FAM-sc-CD-gex	FAM-Myometrium	scRNA-seq	Myometrium	polyA RNA	paired-end	Illumina NovaSeq 6000	Preeclamptic
FAM-sc-E-gex	FAM-PBMCs	scRNA-seq	PBMCs	polyA RNA	paired-end	Illumina NovaSeq 6000	Preeclamptic
FAM-sc-CAM-gex	FAM-CAM	scRNA-seq	Chorioamniotic membranes	polyA RNA	paired-end	Illumina NovaSeq 6000	Preeclamptic
FJD-sc-AB-gex	FJD-PVBP	scRNA-seq	PVBP	polyA RNA	paired-end	Illumina NovaSeq 6000	Control
FJD-sc-CD-gex	FJD-Myometrium	scRNA-seq	Myometrium	polyA RNA	paired-end	Illumina NovaSeq 6000	Control
FJD-sc-E-gex	FJD-PBMCs	scRNA-seq	PBMCs	polyA RNA	paired-end	Illumina NovaSeq 6000	Control
FJD-sc-CAM-gex	FJD-CAM	scRNA-seq	Chorioamniotic membranes	polyA RNA	paired-end	Illumina NovaSeq 6000	Control
FYI-sc-AB-gex	FYI-PVBP	scRNA-seq	PVBP	polyA RNA	paired-end	Illumina NovaSeq 6000	Control
FYI-sc-CD-gex	FYI-Myometrium	scRNA-seq	Myometrium	polyA RNA	paired-end	Illumina NovaSeq 6000	Control
FYI-sc-E-gex	FYI-PBMCs	scRNA-seq	PBMCs	polyA RNA	paired-end	Illumina NovaSeq 6000	Control
FYI-sc-CAM-gex	FYI-CAM	scRNA-seq	Chorioamniotic membranes	polyA RNA	paired-end	Illumina NovaSeq 6000	Control
FNS-sc-AB-gex	FNS-PVBP	scRNA-seq	PVBP	polyA RNA	paired-end	Illumina NovaSeq 6000	Control
FNS-sc-CD-gex	FNS-Myometrium	scRNA-seq	Myometrium	polyA RNA	paired-end	Illumina NovaSeq 6000	Control
FNS-sc-E-gex	FNS-PBMCs	scRNA-seq	PBMCs	polyA RNA	paired-end	Illumina NovaSeq 6000	Control
FNS-sc-CAM-gex	FNS-CAM	scRNA-seq	Chorioamniotic membranes	polyA RNA	paired-end	Illumina NovaSeq 6000	Control
FSH-sc-CD-gex	FSH-Myometrium	scRNA-seq	Myometrium	polyA RNA	paired-end	Illumina NovaSeq 6000	Preeclamptic
FSH-sc-E-gex	FSH-PBMCs	scRNA-seq	PBMCs	polyA RNA	paired-end	Illumina NovaSeq 6000	Preeclamptic
FSH-sc-AB-gex	FSH-PVBP	scRNA-seq	PVBP	polyA RNA	paired-end	Illumina NovaSeq 6000	Preeclamptic
FJJ-sc-AB-gex	FJJ-PVBP	scRNA-seq	PVBP	polyA RNA	paired-end	Illumina NovaSeq 6000	Control
FJJ-sc-CD-gex	FJJ-Myometrium	scRNA-seq	Myometrium	polyA RNA	paired-end	Illumina NovaSeq 6000	Control
FJJ-sc-E-gex	FJJ-PBMCs	scRNA-seq	PBMCs	polyA RNA	paired-end	Illumina NovaSeq 6000	Control
FJJ-sc-CAM-gex	FJJ-CAM	scRNA-seq	Chorioamniotic membranes	polyA RNA	paired-end	Illumina NovaSeq 6000	Control
FMM-sc-AB-gex	FMM-PVBP	scRNA-seq	PVBP	polyA RNA	paired-end	Illumina NovaSeq 6000	Preeclamptic
FMM-sc-CD-gex	FMM-Myometrium	scRNA-seq	Myometrium	polyA RNA	paired-end	Illumina NovaSeq 6000	Preeclamptic
FMM-sc-E-gex	FMM-PBMCs	scRNA-seq	PBMCs	polyA RNA	paired-end	Illumina NovaSeq 6000	Preeclamptic
FMM-sc-CAM-gex	FMM-CAM	scRNA-seq	Chorioamniotic membranes	polyA RNA	paired-end	Illumina NovaSeq 6000	Preeclamptic
FVQ-sp-CD-gex	FVQ-Myometrium-Spatial	Spatial Transcriptomics	PVBP	polyA RNA	paired-end	Illumina NovaSeq 6000	Control
FVQ-sp-CAM-gex	FVQ-CAM-Spatial	Spatial Transcriptomics	Chorioamniotic membranes	polyA RNA	paired-end	Illumina NovaSeq 6000	Control
FVQ-sp-A-gex	FVQ-PVBP-Spatial	Spatial Transcriptomics	PVBP	polyA RNA	paired-end	Illumina NovaSeq 6000	Control
FCM-sp-CAM-gex	FCM-CAM-Spatial	Spatial Transcriptomics	Chorioamniotic membranes	polyA RNA	paired-end	Illumina NovaSeq 6000	Preeclamptic
FCM-sp-CD-gex	FCM-Myometrium-Spatial	Spatial Transcriptomics	Myometrium	polyA RNA	paired-end	Illumina NovaSeq 6000	Preeclamptic
FCM-sp-A-gex	FCM-PVBP-Spatial	Spatial Transcriptomics	PVBP	polyA RNA	paired-end	Illumina NovaSeq 6000	Preeclamptic
FCM-sp-B-gex	FCM-PVBP-Spatial-2	Spatial Transcriptomics	PVBP	polyA RNA	paired-end	Illumina NovaSeq 6000	Preeclamptic
FRH-sp-CAM-gex	FRH-CAM-Spatial	Spatial Transcriptomics	Chorioamniotic membranes	polyA RNA	paired-end	Illumina NovaSeq 6000	Preeclamptic
FRH-sp-CD-gex	FRH-Myometrium-Spatial	Spatial Transcriptomics	Myometrium	polyA RNA	paired-end	Illumina NovaSeq 6000	Preeclamptic
FRH-sp-A-gex	FRH-PVBP-Spatial	Spatial Transcriptomics	PVBP	polyA RNA	paired-end	Illumina NovaSeq 6000	Preeclamptic
FRH-sp-B-gex	FRH-PVBP-Spatial-2	Spatial Transcriptomics	PVBP	polyA RNA	paired-end	Illumina NovaSeq 6000	Preeclamptic
FRK-sp-CAM-gex	FRK-CAM-Spatial	Spatial Transcriptomics	Chorioamniotic membranes	polyA RNA	paired-end	Illumina NovaSeq 6000	Control
FRK-sp-CD-gex	FRK-Myometrium-Spatial	Spatial Transcriptomics	Myometrium	polyA RNA	paired-end	Illumina NovaSeq 6000	Control
FRK-sp-A-gex	FRK-PVBP-Spatial	Spatial Transcriptomics	PVBP	polyA RNA	paired-end	Illumina NovaSeq 6000	Control
FRK-sp-B-gex	FRK-PVBP-Spatial-2	Spatial Transcriptomics	PVBP	polyA RNA	paired-end	Illumina NovaSeq 6000	Control
FVQ-sp-CD-gex-2	FVQ-Myometrium-Spatial-2	Spatial Transcriptomics	Myometrium	polyA RNA	paired-end	Illumina NovaSeq 6000	Control
FVS-sp-CAM-gex	FVS-CAM-Spatial	Spatial Transcriptomics	Chorioamniotic membranes	polyA RNA	paired-end	Illumina NovaSeq 6000	Preeclamptic
FVS-sp-CD-gex	FVS-Myometrium-Spatial	Spatial Transcriptomics	Myometrium	polyA RNA	paired-end	Illumina NovaSeq 6000	Preeclamptic
FVS-sp-AB-gex-2	FVS-PVBP-Spatial-2	Spatial Transcriptomics	PVBP	polyA RNA	paired-end	Illumina NovaSeq 6000	Preeclamptic
FVS-sp-AB-gex	FVS-PVBP-Spatial	Spatial Transcriptomics	PVBP	polyA RNA	paired-end	Illumina NovaSeq 6000	Preeclamptic
FLJ-sp-CAM-gex	LJ-CAM-Spatial	Spatial Transcriptomics	Chorioamniotic membranes	polyA RNA	paired-end	Illumina NovaSeq 6000	Control
FLJ-sp-CD-gex	LJ-Myometrium-Spatial	Spatial Transcriptomics	Myometrium	polyA RNA	paired-end	Illumina NovaSeq 6000	Control
FLJ-sp-AB-gex	FLJ-PVBP-Spatial	Spatial Transcriptomics	PVBP	polyA RNA	paired-end	Illumina NovaSeq 6000	Control
FLJ-sp-AB-gex-2	FLJ-PVBP-Spatial-2	Spatial Transcriptomics	PVBP	polyA RNA	paired-end	Illumina NovaSeq 6000	Control
FND-sp-CAM-gex	FND-CAM-Spatial	Spatial Transcriptomics	Chorioamniotic membranes	polyA RNA	paired-end	Illumina NovaSeq 6000	Preeclamptic
FND-sp-CD-gex	FND-Myometrium-Spatial	Spatial Transcriptomics	Myometrium	polyA RNA	paired-end	Illumina NovaSeq 6000	Preeclamptic
FND-sp-AB-gex	ND-PVBP-Spatial	Spatial Transcriptomics	PVBP	polyA RNA	paired-end	Illumina NovaSeq 6000	Preeclamptic
FLR-sp-CAM-gex	FLR-CAM-Spatial	Spatial Transcriptomics	Chorioamniotic membranes	polyA RNA	paired-end	Illumina NovaSeq 6000	Control
FLR-sp-CD-gex-2	FLR-Myometrium-Spatial	Spatial Transcriptomics	Myometrium	polyA RNA	paired-end	Illumina NovaSeq 6000	Control
FLR-sp-CD-gex	FLR-Myometrium-Spatial-2	Spatial Transcriptomics	Myometrium	polyA RNA	paired-end	Illumina NovaSeq 6000	Control
FLR-sp-AB-gex	FLR-PVBP-Spatial	Spatial Transcriptomics	PVBP	polyA RNA	paired-end	Illumina NovaSeq 6000	Control
FVB-sp-CAM-gex	FVB-CAM-Spatial	Spatial Transcriptomics	Chorioamniotic membranes	polyA RNA	paired-end	Illumina NovaSeq 6000	Control
FVB-sp-CD-gex	FVB-Myometrium-Spatial	Spatial Transcriptomics	Myometrium	polyA RNA	paired-end	Illumina NovaSeq 6000	Control
FVB-sp-AB-gex	FVB-PVBP-Spatial	Spatial Transcriptomics	PVBP	polyA RNA	paired-end	Illumina NovaSeq 6000	Control
FGS-sp-CAM-gex	FGS-CAM-Spatial	Spatial Transcriptomics	Chorioamniotic membranes	polyA RNA	paired-end	Illumina NovaSeq 6000	Preeclamptic
FGS-sp-CD-gex	FGS-Myometrium-Spatial	Spatial Transcriptomics	Myometrium	polyA RNA	paired-end	Illumina NovaSeq 6000	Preeclamptic
FGS-sp-AB-gex	FGS-PVBP-Spatial	Spatial Transcriptomics	PVBP	polyA RNA	paired-end	Illumina NovaSeq 6000	Preeclamptic
FFM-sp-CAM-gex	FFM-CAM-Spatial	Spatial Transcriptomics	Chorioamniotic membranes	polyA RNA	paired-end	Illumina NovaSeq 6000	Preeclamptic
FFM-sp-CD-gex	FFM-Myometrium-Spatial	Spatial Transcriptomics	Myometrium	polyA RNA	paired-end	Illumina NovaSeq 6000	Preeclamptic
FFM-sp-AB-gex	FFM-PVBP-Spatial	Spatial Transcriptomics	PVBP	polyA RNA	paired-end	Illumina NovaSeq 6000	Preeclamptic
FVT-sp-CAM-gex	FVT-CAM-Spatial	Spatial Transcriptomics	Chorioamniotic membranes	polyA RNA	paired-end	Illumina NovaSeq 6000	Control
FVT-sp-CD-gex	FVT-Myometrium-Spatial	Spatial Transcriptomics	Myometrium	polyA RNA	paired-end	Illumina NovaSeq 6000	Control
FVT-sp-AB-gex	FVT-PVBP-Spatial	Spatial Transcriptomics	PVBP	polyA RNA	paired-end	Illumina NovaSeq 6000	Control
FEP-sp-CAM-gex	FEP-CAM-Spatial	Spatial Transcriptomics	Chorioamniotic membranes	polyA RNA	paired-end	Illumina NovaSeq 6000	Preeclamptic
FEP-sp-CD-gex	FEP-Myometrium-Spatial	Spatial Transcriptomics	Myometrium	polyA RNA	paired-end	Illumina NovaSeq 6000	Preeclamptic
FEP-sp-AB-gex	FEP-PVBP-Spatial	Spatial Transcriptomics	PVBP	polyA RNA	paired-end	Illumina NovaSeq 6000	Preeclamptic
FAM-sp-CAM-gex	FAM-CAM-Spatial	Spatial Transcriptomics	Chorioamniotic membranes	polyA RNA	paired-end	Illumina NovaSeq 6000	Preeclamptic
FAM-sp-CD-gex	FAM-Myometrium-Spatial	Spatial Transcriptomics	Myometrium	polyA RNA	paired-end	Illumina NovaSeq 6000	Preeclamptic
FAM-sp-AB-gex	FAM-PVBP-Spatial	Spatial Transcriptomics	PVBP	polyA RNA	paired-end	Illumina NovaSeq 6000	Preeclamptic
FJD-sp-CAM-gex	FJD-CAM-Spatial	Spatial Transcriptomics	Chorioamniotic membranes	polyA RNA	paired-end	Illumina NovaSeq 6000	Control
FJD-sp-CD-gex	FJD-Myometrium-Spatial	Spatial Transcriptomics	Myometrium	polyA RNA	paired-end	Illumina NovaSeq 6000	Control
FJD-sp-AB-gex	FJD-PVBP-Spatial	Spatial Transcriptomics	PVBP	polyA RNA	paired-end	Illumina NovaSeq 6000	Control
FYI-sp-CAM-gex	FYI-CAM-Spatial	Spatial Transcriptomics	Chorioamniotic membranes	polyA RNA	paired-end	Illumina NovaSeq 6000	Control
FYI-sp-CD-gex	FYI-Myometrium-Spatial	Spatial Transcriptomics	Myometrium	polyA RNA	paired-end	Illumina NovaSeq 6000	Control
FYI-sp-AB-gex	FYI-PVBP-Spatial	Spatial Transcriptomics	PVBP	polyA RNA	paired-end	Illumina NovaSeq 6000	Control
FNS-sp-CAM-gex	FNS-CAM-Spatial	Spatial Transcriptomics	Chorioamniotic membranes	polyA RNA	paired-end	Illumina NovaSeq 6000	Control
FNS-sp-CD-gex	FNS-Myometrium-Spatial	Spatial Transcriptomics	Myometrium	polyA RNA	paired-end	Illumina NovaSeq 6000	Control
FNS-sp-AB-gex	FNS-PVBP-Spatial	Spatial Transcriptomics	PVBP	polyA RNA	paired-end	Illumina NovaSeq 6000	Control
FSH-sp-CAM-gex	FSH-CAM-Spatial	Spatial Transcriptomics	Chorioamniotic membranes	polyA RNA	paired-end	Illumina NovaSeq 6000	Preeclamptic
FSH-sp-CD-gex	FSH-Myometrium-Spatial	Spatial Transcriptomics	Myometrium	polyA RNA	paired-end	Illumina NovaSeq 6000	Preeclamptic
FSH-sp-AB-gex	FSH-PVBP-Spatial	Spatial Transcriptomics	PVBP	polyA RNA	paired-end	Illumina NovaSeq 6000	Preeclamptic
FMM-sp-CAM-gex	FMM-CAM-Spatial	Spatial Transcriptomics	Chorioamniotic membranes	polyA RNA	paired-end	Illumina NovaSeq 6000	Preeclamptic
FMM-sp-CD-gex	FMM-Myometrium-Spatial	Spatial Transcriptomics	Myometrium	polyA RNA	paired-end	Illumina NovaSeq 6000	Preeclamptic
FMM-sp-AB-gex	FMM-PVBP-Spatial	Spatial Transcriptomics	PVBP	polyA RNA	paired-end	Illumina NovaSeq 6000	Preeclamptic
