# Supplementary material for: Spatially resolved fetal and maternal cell contributions to severe preeclampsia across gestation
Source: Sci Adv. 2026 Jul 24;12(30):eaed8964. doi: 10.1126/sciadv.aed8964 (PMC13398505; doi:10.1126/sciadv.aed8964)
Supplement: Supplementary file 2 — Tables S2 to S8 [file sciadv.aed8964_tables_s2_to_s8.zip › aed8964_table_s3.xlsx]

## Sheet: table_celltype_per_condition
Cell type at level 3	Early_CAM_Control	Early_CAM_PE	Early_Myometrium_Control	Early_Myometrium_PE	Early_PBMC_Control	Early_PBMC_PE	Early_PVBP_Control	Early_PVBP_PE	Late_CAM_Control	Late_CAM_PE	Late_Myometrium_Control	Late_Myometrium_PE	Late_PBMC_Control	Late_PBMC_PE	Late_PVBP_Control	Late_PVBP_PE
ABC	2	2	8	5	5	27	7	18	0	6	14	12	53	0	16	12
CD14_Monocyte	828	451	1038	583	3304	5471	4458	2926	573	305	1455	471	6231	2391	3280	1085
CD16_Monocyte	579	158	1167	200	0	0	795	1072	96	55	129	78	0	0	688	507
CD16_NK	351	614	237	241	2395	5230	295	201	809	293	663	544	3509	1418	767	1875
CD4_T_CTL	29	22	80	36	267	155	153	24	13	25	37	18	40	58	42	31
CD4_T_Naive_CM	230	564	162	332	56	6238	423	674	696	298	567	866	2280	158	1256	749
CD4_TEM	425	1595	419	1005	13	168	321	406	1568	242	862	333	4	7	525	258
CD4_Th	270	303	1068	597	31	1489	800	709	403	137	337	405	313	25	866	695
CD56_NK	1609	2775	725	1286	102	44	389	204	3697	989	1742	1265	338	74	762	578
CD8_T_Exhausted	22	121	1	58	0	0	2	5	224	11	143	23	0	0	337	13
CD8_T_Naive_CM	78	173	74	111	20	1537	330	271	419	218	393	556	1543	95	799	1061
CD8_TEM	835	1728	823	967	1709	1740	550	432	4171	493	1691	805	1253	379	801	537
cDC1	12	154	15	137	1	4	5	4	103	16	63	15	3	5	15	10
cDC1-proliferating	0	24	4	32	0	0	0	0	7	1	9	0	0	0	0	0
cDC2	13	14	28	18	61	42	31	7	13	6	28	16	181	72	47	32
cDC3	10	27	14	8	0	1	7	2	35	6	16	1	0	0	7	4
CTB	7	1	37	0	0	0	122	194	7	5	0	0	0	0	110	479
CTB-proliferating	0	0	40	0	0	0	47	43	0	0	0	0	0	0	47	146
Decidual_stromal	7	227	22	92	0	0	1	1	935	33	323	232	0	0	0	2
eEVT	0	0	0	0	0	0	0	0	0	38	0	0	0	0	0	0
Endothelial	516	150	278	289	0	0	52	14	210	357	272	655	0	0	44	27
EVT	295	487	78	153	0	0	22	63	286	191	10	304	0	0	43	94
Fetal_CD4_T_Naive_CM	104	71	20	5	0	0	562	2028	189	501	7	17	0	0	1301	1106
Fetal_CD8_T_Naive_CM	34	37	0	0	0	0	168	924	46	184	0	0	0	0	420	422
Fetal_fibroblast	394	907	0	0	0	0	0	0	2377	194	0	0	0	0	0	0
Fetal_NKT	5	4	0	0	0	0	89	78	5	5	0	0	0	0	115	45
Fetal-Monocyte	19	7	0	0	0	0	172	351	10	67	0	0	0	0	211	283
Fetal-Nonclassical-monocyte	0	0	0	0	0	0	26	85	0	0	0	0	0	0	45	54
Fibroblast	174	85	0	0	0	0	0	0	187	56	0	0	0	0	0	0
FoxP3-Treg	157	259	75	101	112	465	181	176	566	115	160	103	186	183	307	269
GC	9	301	6	16	0	0	18	2	45	55	13	13	0	0	3	5
gdT	58	153	29	72	33	165	285	155	366	38	111	111	34	7	350	166
GZMK_CD8_T	102	217	103	105	72	423	661	478	294	67	284	184	112	35	748	547
Hofbauer	18	59	0	0	0	0	10	2	315	27	0	0	0	0	1	0
ILC	14	45	30	62	0	0	1	2	62	27	28	52	0	0	5	4
Immature_Naive_B	19	48	16	4	3	43	237	1002	30	129	7	17	5	1	392	313
Intermediate-macrophage	686	74	493	48	0	0	571	496	157	59	107	8	0	0	1604	280
LED	110	108	565	1224	0	0	1	6	555	101	1142	1511	0	0	1	1
Macrophage	761	5558	578	3962	0	0	738	721	3281	803	4017	905	0	0	1016	730
Macrophage-proliferating	103	64	30	84	0	0	4	4	31	5	55	12	0	0	5	3
MAIT	148	84	23	27	53	159	1438	372	111	130	45	89	14	13	598	872
Mast	19	93	31	114	0	0	2	0	60	32	84	71	0	0	1	0
Memory_B	89	123	182	120	928	1134	509	286	98	36	218	109	1226	600	673	231
Naive_B	118	129	217	161	5032	5436	720	429	232	111	335	177	4273	2046	1454	242
Neutrophils	11	9	143	28	613	64	49	31	36	51	532	49	196	204	129	9
NK	0	0	0	0	8	0	0	0	0	0	0	0	14	723	0	0
NKT	629	5445	295	2472	15	258	182	83	4353	410	893	222	71	10	301	100
NKT-proliferating	87	417	31	173	0	0	13	3	537	34	68	14	0	0	13	5
Nonclassical-monocyte	57	29	137	80	245	610	367	273	63	10	219	65	936	96	435	149
pDC	10	4	13	1	15	30	8	3	17	3	16	1	82	8	19	6
plasma	1	16	2	5	2	2	4	0	750	0	114	3	1	1	106	2
plasmablast	6	3	2	7	28	91	73	18	5	7	7	2	128	18	51	45
Platelet	0	0	0	0	38	62	0	0	0	0	0	0	39	33	0	0
SC-CTB	95	664	0	0	0	0	0	0	2234	189	0	0	0	0	0	0
SC-Epithelial	81	69	0	0	0	0	0	0	240	1	0	0	0	0	0	0
Smooth_muscle	109	87	75	38	0	0	0	0	183	116	7	258	0	0	0	0
STB	34	182	52	5	0	0	2664	3547	108	134	9	9	0	0	6134	7856
STB-precursor	0	0	1	0	0	0	4	7	0	0	0	0	0	0	5	35
Uterine_Epithelial	264	195	72	500	0	0	0	2	102	25	388	62	0	0	5	1
