# Supplementary material for: Spatially resolved fetal and maternal cell contributions to severe preeclampsia across gestation
Source: Sci Adv. 2026 Jul 24;12(30):eaed8964. doi: 10.1126/sciadv.aed8964 (PMC13398505; doi:10.1126/sciadv.aed8964)
Supplement: Supplementary file 2 — Tables S2 to S8 [file sciadv.aed8964_tables_s2_to_s8.zip › aed8964_table_s4.xlsx]

## Sheet: Sheet1
ID	Gestation of disease onset (weeks)	Gestation of delivery (weeks)	Steroids <1 week birth	Maternal condition	Maternal age	Ancestry	BMI	Parity	Highest BP (mmHg)	Highest uPCR (mg/mmol)	Blood abnormalities	Birth weight (g)	Sex of baby	Fetal condition	Abnormal fetal dopplers	Histopathological Abnormality
FVQ		25+5	Y		43	South American	32	0				1122	M			Nil
FLR		30+1	Y		36	White British	19	1				1469	F			Acute chorioamnionitis
FJJ		30+3	Y		31	South East Asian	29	0				1337	M			Acute chorioamnionitis
FVB		32+1	Y		41	South East Asian	23	0				2110	M			Nil
FCM	24+6	25+1	Y	PE	33	White British	19	0	173/123	212	Transaminitis	552	F	IUGR 2nd centile	Reversed UmA EDF	MVM
FAM	26+3	27+2	Y	PE	40	Black African	29	2	202/116	449	Transaminitis AKI	715	F	IUGR <5th centile	UmbA PI >95th centile	MVM
FGS	30+4	31+2	Y	PE	40	White British	32	0	190/109	1101	AKI	1500	M	IUGR <5th centile		MVM
FEP	28+6	32+0	Y	PE	40	Middle Eastern	22	0	168/100	203	Transaminitis	1238	M	IUGR 2nd centile	UmbAPI>95th centile	MVM
FVS	29+2	33+4	Y	PE	41	White British	25	0	168/92	630	Transaminitis AKI	1460	M	IUGR <1st centile		MVM
FLJ		33+4	Y		29	White British	20	0				2207	F			Nil
FJD		35+2	N		43	South asian	25	0				2430	F			Nil
FVT		36+0	N		39	South East Asian	24	1				2820	M			Nil
FYI		36+2	Y		35	White British	22	0				2840	M
FNS		37+0	N		35	South asian	37	1				2255	F
FRK		37+0	N		25	White (other)	27	1				2800	M			Nil
FFM	33+4	34+1	Y	PE	37	White British	22	0	191/94	591	Transaminitis	1530	F	IUGR <1st centile	Absent UmA EDF	MVM
FRH	34+4	35+4	Y	PE	31	Indian Asian	22	0	189/98	1116	Transaminitis	2430	M			MVM
FSH	35+3	35+5	Y	PE+ HELLP	39	White British	20	0	146/101	59	Transaminitis AKI	2256	M			Accelerated villous maturation
FND	35+6	36+1	Y	PE	33	Northern European	22	0	170/104	43	Transaminitis	2500	M	IUGR 1st centile	Low CPR.	Focally accelerated villous maturation
FMM	34+2	36+1	Y	PE	32	White British	20	0	160/93	360		2260	M			Nil
Key
PE	Severe preeclampsia
HELLP	Haemolysis, Elevated Liver enzymes, Low Platelats
AKI	Acute Kidney Injury
IUGR	Intrauterine growth restriction
UmA	Umbilical Artert
EDF	End diastolic flow
MVM	Maternal Vascular Malperfusion
