# Supplementary material for: Spatially resolved fetal and maternal cell contributions to severe preeclampsia across gestation
Source: Sci Adv. 2026 Jul 24;12(30):eaed8964. doi: 10.1126/sciadv.aed8964 (PMC13398505; doi:10.1126/sciadv.aed8964)
Supplement: Supplementary file 2 — Tables S2 to S8 [file sciadv.aed8964_tables_s2_to_s8.zip › aed8964_table_s7.xlsx]

## Sheet: Table_Xenium_DEGS
genes	logFC	padj	cell_type	category
NCAM1	-9.32702	2.72E-09	eEVT_Myometrium_decidua	Cell adhesion and extracellular matrix
NCAM1	-6.91675	0.000635234	eEVT_Myometrium_muscle	Cell adhesion and extracellular matrix
CDH5	-4.17759	0.000567825	eEVT_Myometrium_decidua	Cell adhesion and extracellular matrix
CDH5	-5.2578	0.00269501	eEVT_Myometrium_muscle	Cell adhesion and extracellular matrix
ICAM1	-4.12855	0.0186831	eEVT_Myometrium_decidua	Cell adhesion and extracellular matrix
MMP12	-3.39988	0.0436936	eEVT_Myometrium_decidua	Cell adhesion and extracellular matrix
MMP12	-5.83294	0.000635234	eEVT_Myometrium_muscle	Cell adhesion and extracellular matrix
CCR1	-3.23062	0.00500065	eEVT_Myometrium_decidua	Immune regulation
CXCL12	-3.89752	0.000947262	eEVT_Myometrium_decidua	Immune regulation
TNFRSF1B	-3.91264	0.00120308	eEVT_Myometrium_decidua	Immune regulation
TNFRSF1B	-11.7267	0.000635234	eEVT_Myometrium_muscle	Immune regulation
CXCL10	9.64387	6.42E-05	eEVT_Myometrium_muscle	Immune regulation
CXCL11	7.12451	0.000635234	eEVT_Myometrium_muscle	Immune regulation
IL6	4.42889	0.0357708	eEVT_Myometrium_muscle	Immune regulation
