# Supplementary material for: Spatially resolved fetal and maternal cell contributions to severe preeclampsia across gestation
Source: Sci Adv. 2026 Jul 24;12(30):eaed8964. doi: 10.1126/sciadv.aed8964 (PMC13398505; doi:10.1126/sciadv.aed8964)
Supplement: Supplementary file 2 — Tables S2 to S8 [file sciadv.aed8964_tables_s2_to_s8.zip › aed8964_table_s8.xlsx]

## Sheet: Sheet1
Abbreviation	Definition	Category
Early PE	Early Preeclampsia	Disease-related
Late PE	Late Preeclampsia	Disease-related
GA	Gestational Age	Disease-related
STB	Synciotrophoblasts	Cell Types
CTB	Cytotrophoblasts	Cell Types
EVT	Extravillous Trophoblasts	Cell Types
SC-CTB	Smooth Chorion Cytotrophoblasts	Cell Types
NK	Natural Killer	Cell Types
FMI	Fetal-Maternal Interface	Tissues and domains
CAM	Chorioamniotic Membranes	Tissues and domains
PBMCs	Peripheral Blood Mononuclear Cells	Tissues and domains
PVBP	Placenta Villous and Basal Plate	Tissues and domains
GLM	Generalised Linear Model	Methods
UMAP	Uniform Manifold Approximation and Projection	Methods
